# Supplementary material for: Determining the adsorption energies of small molecules with the intrinsic properties of adsorbates and substrates
Source: Nat Commun. 2020 Mar 5;11:1196. doi: 10.1038/s41467-020-14969-8 (PMC7058040; doi:10.1038/s41467-020-14969-8)
Supplement: Supplementary file 3 — Source Data [file 41467_2020_14969_MOESM3_ESM.xlsx]

## Sheet: Fig. 1
Fig. 1a	Surfaces		ψ	EC	ECH	ECH2	ECH3	ECO
	(111)	Ni	52.356	-0.52971	-1.47722	-1.53233	-2.1098	-1.6374
		Cu	63.6842	1.5321	0.05681	-0.59411	-1.63021	-0.54112
		Rh	35.5263	-1.23337	-1.97376	-1.79503	-2.12251	-1.74536
		Pd	45.4545	-0.48851	-1.35611	-1.36201	-2.03359	-1.76085
		Ag	87.0977	2.7	1.15484	0.15647	-1.34042	-0.00516
		Pt	43.8597	-0.7741	-1.82439	-1.65935	-2.3138	-1.53945
		Au	75.9222	1.82587	0.43627	-0.23326	-1.60021	-0.04466
			ψ	ECO
	Close-packed surfaces	Sc	6.61765	-3.81
		Ti	10.3896	-3.6
		V	15.3374	-3.35
		Cr	21.6867	-2.57
		Mn	31.6129	-2.24
		Co	43.0851	-2.07
		Ni	52.356	-2.24
		Cu	63.6842	-1.25
		Zn	87.2727	-0.17
		Rh	35.5263	-2.09
		Pd	45.4545	-2.43
		Ag	87.0977	-0.44
		Cd	85.2071	-0.15
		Ir	36.8182	-2.06
		Pt	43.8597	-2.17
		Au	75.9222	-0.56
Fig. 1b			ψ	EC	ECH	ECH2	ECH3	ECO
	(211)	Ni	52.356	-1.47333	-1.73146	-1.76006	-2.49204	-1.71206
		Cu	63.6842	0.64237	-0.33925	-0.85239	-2	-0.67452
		Rh	35.5263	-1.53627	-1.92973	-1.98835	-2.53772	-1.92374
		Pd	45.4545	-1.35943	-1.33988	-1.63603	-2.16401	-1.80986
		Ag	87.0977	2.25811	0.94468	-0.11856	-1.52872	-0.1776
		Pt	43.8597	-1.007	-1.84789	-2.28864	-2.56055	-1.97278
		Au	75.9222	1.74361	0.44868	-0.8001	-1.83183	-0.38902
Fig. 1c			ψ	ECOH	ECHOH	ECOOH	ECHO
	(111)	Ni	52.356	-1.0723	-0.59249	-0.58631	-0.6931
		Cu	63.6842	0.61711	0.38295	-0.08917	0.12373
		Rh	35.5263	-1.45723	-0.96749	-0.96404	-1.12059
		Pd	45.4545	-1.10081	-0.71821	-0.52505	-0.77845
		Ag	87.0977	1.65071		0.21431	0.36719
		Pt	43.8597	-1.29328	-1.21676	-0.7634	-1.05376
		Au	75.9222		0.54335	0.09856	0.00678
			ψ	ECOOH
	Close-packed surfaces	Sc	6.61765	-1.97
		Ti	10.3896	-1.87
		Cr	21.6867	-1.39
		Mn	31.6129	-1.25
		Co	43.0851	-0.82
		Ni	52.356	-0.85
		Cu	63.6842	-0.15
		Zn	87.2727	0.54
		Rh	35.5263	-0.94
		Pd	45.4545	-0.82
		Ag	87.0977	0.3
		Zn	85.2071	0.59
		Ir	36.8182	-1.08
		Pt	43.8597	-0.76
		Au	75.9222	0.24
Fig. 1d			ψ	ECOH	ECHOH	ECOOH	ECHO
	(211)	Ni	52.356	-1.06517	-1.30951	-1.16539	-1.13899
		Cu	63.6842	0.60285	-0.18377	-0.54614	-0.23043
		Rh	35.5263	-1.41446	-1.50131	-1.42703	-1.52355
		Pd	45.4545	-1.0723	-1.37235	-0.90293	-1.13271
		Ag	87.0977	1.6721	0.50936	-0.08402	0.17197
		Pt	43.8597	-1.44297	-1.86991	-1.37812	-1.43793
		Au	75.9222	0.80957	-0.12391	-0.19933	-0.24923
Fig. 1e			ψ	EN	ENH	ENH2	ENNH2
	Close-packed surfaces	Sc	6.61765	-2.87158	-2.9027	-2.18378
		Ti	10.3896	-2.75378	-2.84381	-2.01436	-2.11828
		V	15.3374	-2.28755	-2.63784	-1.72973
		Cr	21.6867	-1.83126	-2.2027	-1.69189
		Fe	34.9727	-0.64805	-1.21892	-1.02973	-0.16129
		Co	43.0851	0.10831	-0.48115	-0.65709
		Ni	52.356	0.20711	-0.59459	-0.70811
		Cu	63.6842	1.64619	0.23784	-0.32973	1.19355
		Y	7.37705	-2.78212	-2.70557	-1.98923
		Zr	12.0301	-2.68766	-2.63016	-2.02693	-2.34409
		Nb	15.625	-1.95976	-2.41081	-1.69189
		Mo	31.0345	-1.09011	-1.65405	-1.57838
		Ru	29.0909	-0.42821	-0.66966	-0.95871	0.17742
		Rh	35.5263	-0.06171	-0.49372	-0.75763	0.13978
		Pd	45.4545	1.07701	0.27568	-0.32973	0.65412
		Ag	87.0977	2.9861	1.2973	0.14324	2.09677
		Ta	16.6667	-2.31601	-2.63784	-1.86216
		W	15.2542	-1.58894	-2.01351	-1.76757
		Re	25.7895	-1.47475	-1.84324	-1.27568	-1.06452
		Os	29.0909	-0.73317	-1.08649		-0.07
		Ir	36.8182	0.01385	-0.41831	-0.74506
		Pt	43.8597	0.73475	-0.06486	-0.42432	0.51613
		Au	75.9222	2.78709	1.41081	0.44595	2.23477
Fig. 1f			ψ	EN	ENH	ENH2	ENNH2
	(211)	Sc	6.61765	-3.01309	-2.50541	-2.78919
		Ti	10.3896	-2.68585	-2.54324	-3.01622	-1.57059
		Co	43.0851	0.34912		-0.74595
		Ni	52.356	0.2635		-0.85946
		Cu	63.6842	2.21306	-0.93514	0.29459	0.96176
		Y	7.37705	-2.81397	-2.56216	-2.86486
		Zr	12.0301	-2.65719	-2.44865	-2.69459	-1.63235
		Ru	29.0909	-0.07998	-1.80541	-1.08649	-0.56176
		Rh	35.5263	-0.03671	-1.52162	-0.82162	-0.02647
		Pd	45.4545	1.30236	-0.87838	0.18108	0.61176
		Ag	87.0977	3.58055	-0.31081	1.37297	1.68235
		W	15.2542	-1.53301	-2.50541	-2.14595
		Pt	43.8597	1.08843	-1.10541	-0.00811	0.01471
		Pt	43.8597	1.14758
		Au	75.9222	3.42432	-0.15946	1.50541	1.68235
		Re	25.7895				-1.36471
Fig. 1g			ψ	EO	EOH	EOOH
	Close-packed surfaces	Sc	6.61765	-5.51	-5.38
		Ti	10.3896	-5.3	-5.04
		V	15.3374	-4.45
		Cr	21.6867	-3.78		-2.7854
		Re	25.7895		-3.8
		Mo	31.0345	-3.58	-4.29
		Mn	31.6129	-3.08	-3.93	-2.36586
		Fe	34.9727	-2.41	-3.49	-2.22281
		Co	43.0851	-2.21	-3.44	-1.61887
		Ni	52.356	-1.85	-3.31	-1.47582
		Cu	63.6842	-1	-3.02	-1.14802
		Au	75.9222	0.6	-2.31
		Ag	87.0977	0.21	-2.6
Fig. 1h			ψ	EO	EOH
	(211)	Fe	34.9727	-3.88662	-4.64793
		Co	43.0851	-3.26612	-4.44356
		Ni	52.356	-2.68149	-4.27927
		Cu	63.6842	-1.98898	-3.86094
		Ag	87.0977	-1.04569	-3.27346
		Ir	36.8182	-3.0455	-4.43045
		Au	75.9222	-0.46054	-2.87283
		W	15.2542	-5.0505	-5.23514
								ECO
								-1.3
								-1.13333
								-1.44583
								-1.55
								-1.6125
								-1.65417
								-1.69583

## Sheet: Fig. 2
Fig. 2a		Surfaecs		bCO	bCOOH
	Au Edge sites	s-NW 100 E	3.67	-3.70689	-2.4899
		p-NW 100 E	4.33	-3.51689	-2.5099
		h-NW 111 E	5.17	-3.44689	-2.3199
		h-NW 100 E	5.33	-3.45689	-2.4799
		Au309 111 E	6.33	-3.41689	-2.2399
		NP (~2nm) 100 E	5.33	-3.51689	-2.2999
		Au365 100 E	3.67	-3.72689	-2.5199
	Au Corner sites	Au309	4.33	-3.55689	-2.4399
		NP (~2nm)	3.33	-3.81689	-2.6799
		Au365	2	-3.83689	-2.6499
	Au Facets	111 T	7.5	-3.03689	-1.9299
		100 T	6.67	-3.34689	-2.1699
		110 SE	5.83	-3.43689	-2.3199
		211 SE	5.5	-3.49689	-2.3099
				bCHO	bCOH
	Au	111 T (FCC-hollow)	6.95	-2.05857	-4.67587
		100 T (hollow)	6.62	-2.11312	-4.55769
		211 SE	5.5	-2.25857	-4.7486
		211 KSE (CN=6)	4.667	-2.34948	-4.72133
		3AD@111	3.5	-2.44039	-4.89405
Fig. 2b				bCO	bCHO	bCOOH
	Cu	cavity 111	8	-3.03073
		111 T	7.5	-3.09943
		100 T	6.667	-3.37424	-2.11221	-2.11044
		110 SE	5.833	-3.40172	-2.21526	-2.27173
		711 SE	5.5	-3.47729	-2.229	-2.43302
		211 SE	5.5	-3.3605	-2.35267	-2.29108
		211 KSE (CN=6)	4.667	-3.53225	-2.42137	-2.52334
		4AD@100	4.417	-3.46355	-2.33893	-2.41366
		3AD@111	3.5	-3.62157	-2.52442	-2.64593
		2AD@111	2.917	-3.64218	-2.60687	-2.73625
Fig. 2c				bCO	bCOOH
	Ag	211 SE	5.5	-3.63374	-2.45507
		100 T	6.667	-3.5735	-2.25184
		110 SE	5.833	-3.54252	-2.3165
		111 T	7.5	-3.40483	-1.97008
		Ag13corner	3.5	-3.86266	-2.76454
		Ag55corner	4.33	-3.73357
		Ag147corner	4.33		-2.50126
		Ag309 E	6.33	-3.63202	-2.39503
		Ag309facet	7.33	-3.484	-2.22412
Fig. 2d				bNH
	Pt	2AD @ 100	3.58	-2.01213
		4ADSE @ 100	4.42	-1.93412
		711 SE	5.5	-1.74617
		533 SE	5.5	-1.69298
		100 T (hollow)	6.62	-1.72135
				bN
	Pt	2AD @ 100	3.58	-2.45339
		4AD @ 100	4.42	-2.31188
		711 SE	5.5	-2.2706
		533 SE	5.5	-2.29419
		100 T	6.67	-2.22933
				bCO+CH
	Pt	2AD @ 111T	2.92	-8.3841
		2AD @ 100T	3.58	-8.13167
		4AD @ 100T	4.42	-7.95406
		410 SE	5.5	-7.7839
		410 T	5.5	-7.91107
		533 SE	5.5	-7.80636
		100 T	6.67	-7.81571
		111 T	7.5	-7.33896

## Sheet: Fig. 3
Fig. 3a				bOH	bOOH
	Pt	2AD @ 211	1.667	-5.39853	-4.10605
		1AD @ 111	2.5	-5.2695	-3.86411
		2AD @ 111	2.917	-5.1324	-3.62218
		1AD @ 100	3	-5.1324	-3.67056
		3AD @ 111	3.5	-5.22111	-3.67863
		2AD @ 100	3.583	-4.89853	-3.61411
		4AD @ 100	4.417	-4.82595	-3.40443
		211 KSE (CN=6)	4.667	-4.89047	-3.5254
		211 SE	5.5	-4.69692	-3.46895
		553 SE	5.5	-4.73724	-3.33992
		110 SE	5.833	-4.68079	-3.17056
		211 KSE (CN=8)	6.417	-4.46305	-3.17863
		100 T	6.667	-4.44692	-2.96089
		111 T	7.5	-4.28563	-3.00121
		Pt586 111 T (c)	7.5	-4.22111	-2.92056
		Pt147 K	3.333	-5.26143	-3.82379
		Pt147 100 E	5	-4.83401	-3.38024
		Pt147 100 T (c)	6.5	-4.60821	-3.00121
		Pt147 111 T (c)	6.5	-4.30176	-3.14637
		Pt201 1ad @ 111 (near 111 E)	2.083	-5.30982	-3.89637
		Pt201 2ad @ 111 (near 111 E)	2.5	-5.23724	-3.7754
		Pt201 1ad @ 100	2.67	-5.12434	-3.67863
		Pt201 2ad @ 100	3.25	-5.08401	-3.65443
		Pt201 corner	4.25	-4.89047	-3.51734
		Pt201 111 E	5	-4.76143	-3.50927
		Pt201 100 E	5.167	-4.71305	-3.37218
		Pt201 100 T (c)	6.333	-4.39047	-3.0496
		Pt201 111 T (m)	6.917	-4.39853	-3.07379
		Pt201 111 T (c)	7.5	-4.27756	-3.00121
		Pt79 K	4.083	-5.00337	-3.59798
		Pt79 111 E	5	-4.68885	-3.42056
		Pt79 111 T	6.667	-4.57595	-3.25927
		Pt68 K	3.167	-4.97917	-3.53347
		Pt68 111 E	4.5	-4.70498	-3.34798
		Pt68 111 T (m)	6.5	-4.29369	-3.04153
		Pt68 111 (c)	7.5	-4.27756	-3.01734
		Pt38 111 E	4	-4.9953	-3.63831
		Pt38 111 T	6	-4.75337	-3.35605
Fig. 3b				bOH	bOCH3	bOOH
	Au	111 T	7.5	-4.49338	-3.46177	-2.93016
		100 T	6.667	-4.99857	-3.91086	-3.35238
		211 KSE (CN=8)	6.417	-4.8553	-3.79097	-3.13308
		553 SE	5.5	-4.95764	-3.8553	-3.3436
		110 SE	5.833	-4.97226	-3.9284	-3.31436
		211 SE	5.5	-5.07167	-4.01027	-3.32314
		4AD@100	4.417	-5.09306	-4.0032	-3.36262
		211 KSE (CN=6)	4.667	-5.11335	-4.04088	-3.38871
		3AD@111	3.5	-5.13364	-4.08436	-3.39741
		2AD@100	3.583	-5.43509	-4.35972	-3.61769
		2AD@111	2.917	-5.54233	-4.55103	-3.78001
		2AD@211	1.667	-5.49016	-4.41769	-3.63509
Fig. 3c				bO	bOH	bOCH3	bOOH
	Co	111 T	7.5		-5.09422	-4.20629	-3.47353
		100 T	6.667		-5.35163	-4.4335	-3.81655
		211 KSE (CN=8)	6.417		-5.39842	-4.38964	-3.69081
		553 SE	5.5		-5.55924	-4.55631	-3.95105
		110 SE	5.833	-5.71708	-5.46567	-4.48321	-3.96859
		211 SE	5.5	-5.85925	-5.69959	-4.69666	-4.12941
		4AD@100	4.417		-5.59862	-4.6392	-4.01311
		211 KSE (CN=6)	4.667	-5.75258	-5.65369	-4.66819	-4.14355
		3AD@111	3.5		-5.71166	-4.8392	-4.245
		2AD@100	3.583	-5.91234	-5.77833	-4.845	-4.17543
		2AD@111	2.917	-6.07605	-5.89427	-4.91456	-4.32036
		2AD@211	1.667	-6.0867	-6.06819	-5.09427	-4.42471
Fig. 3d				bOH	bOCH3	bOOH
	Cu	111 T	7.5	-5.25388	-4.31135	-3.60445
		211 KSE (CN=8)	6.417	-5.36766	-4.30626	-3.94953
		553 SE	5.5	-5.63374	-4.56064	-3.81211
		110 SE	5.833	-5.58988	-4.54018	-3.92322
		211 SE	5.5	-5.70977	-4.65129	-3.96708
		4AD@100	4.417	-5.64361	-4.57404	-3.8639
		211 KSE (CN=6)	4.667	-5.60303	-4.69578	-3.84071
		3AD@111	3.5	-5.79143	-4.83781	-4.17114
		2AD@211	1.667	-5.86969	-4.75375	-4.31027
Fig. 3e				bO	bOH	bOCH3	bOOH
	Ni	111 T	7.5		-5.06108	-4.17315	-3.60993
		100 T	6.667		-5.32716	-4.40611	-3.75699
		211 KSE (CN=8)	6.417		-5.46751	-4.42658	-3.61079
		553 SE	5.5		-5.59325	-4.67219	-3.83009
		110 SE	5.833	-5.85499	-5.54061	-4.54939	-3.96751
		211 SE	5.5	-5.95883	-5.47921	-4.51137	-3.85348
		4AD@100	4.417	-6.16663	-5.58572	-4.56543	-3.90746
		211 KSE (CN=6)	4.667	-6.16466	-5.64659	-4.64659	-4.08427
		3AD@111	3.5		-5.69586	-4.80021	-4.12775
		2AD@100	3.583	-6.06604	-5.51905	-4.64369	-3.86108
		2AD@111	2.917	-6.22383	-5.71905	-4.92485	-4.09297
		2AD@211	1.667	-6.22746	-5.94804	-4.98282	-4.26978

## Sheet: Fig. 4
Fig. 4a			ψ	ECO
	Pt-M@100	Sc	18.9241	-0.68
		Ti	23.1249	-0.77
		V	27.4954	-0.88
		Y	19.8602	-0.79
		Zr	24.6819	-0.89
		Nb	27.7233	-1.06
		Ru	36.5441	-1.43
		Rh	39.9385	-1.49
		Pd	44.5615	-1.64
		La	20.7955	-0.72
		Ta	28.53	-1.04
		W	27.429	-1.08
		Re	34.6391	-1.2
		Os	36.5441	-1.4
		Ir	40.5776	-1.52
		Pt	43.8597	-1.7
		Au	45.5003	-1.67
			ψ	ECO
	Pd-M@100	Sc	19.3034	-0.48
		Ti	23.5884	-0.53
		V	28.0464	-0.61
		Y	20.2583	-0.55
		Zr	25.1765	-0.62
		Nb	28.2789	-0.72
		Ru	37.2765	-1.09
		Rh	40.7389	-1.18
		Pd	45.4545	-1.28
		La	21.2123	-0.5
		Ta	29.1018	-0.74
		W	27.9787	-0.8
		Os	37.2765	-1.05
		Ir	41.3908	-1.23
		Pt	44.7387	-1.33
		Au	46.4123	-1.31
Fig. 4b			ψ	EC	ECH	ECH2	ECH3	ECO
	Pt-M@111	V	32.0016	0.25833	-0.86667	-2.2375	-3.30833	-1.3
		Ti	28.4725	0.40417	-0.7	-2.15417	-3.20417	-1.13333
		Cr	35.5062	-0.075	-1.22083	-2.44583	-3.4125	-1.44583
		Mn	39.7562	-0.40833	-1.47083	-2.57083	-3.49583	-1.55
		Fe	40.9793	-0.6375	-1.72083	-2.65417	-3.57917	-1.6125
		Co	43.6258	-0.80417	-1.8875	-2.69583	-3.62083	-1.65417
		Ni	46.2525	-0.97083	-2.11667	-2.75833	-3.6625	-1.69583
Fig. 4c			ψ	EN	ENH	ENH2
	Pt-M@111	Ni	46.2525	0.7517	-0.08695	-3.79986
		Co	43.6258	0.89155	0.05284	-3.77624
		Fe	40.9793	1.0059	0.16735	-3.77792
		Mn	39.7562	1.19674	0.33243	-3.72897
		Cr	35.5062	1.47899	0.52415	-3.66617
		V	32.0016	1.77195	0.81711	-3.5409
		Ti	28.4725	1.99914	1.01865	-3.41689
Fig. 4d			ψ	EO	EOH
	Pt-M@111	Mo	39.5366	-2.20741	-3.597
		Tc	37.4006	-2.48025
		Re	37.4006	-2.51832	-3.727
		Mn	39.7562	-2.34066	-3.516
		Ru	38.7769	-2.39142	-3.603
		Os	38.7769	-2.5564	-3.704
		Fe	40.9793	-2.34701	-3.459
		Ir	41.6164	-2.27086	-3.573
		Co	43.6258	-2.16299	-3.403
		Rh	41.1728	-2.11858	-3.47
		Pt	43.8597	-2.07416
		Pd	44.3321	-2.02975	-3.438
		Ni	46.2525	-2.02975	-3.372
		Au	44.9605	-1.84574	-3.302
		Ag	48.8218	-1.65538	-3.122
		Cu	49.0518	-1.67442	-3.129
		Hg	50.8915	-1.68076
		Cd	53.5289	-1.47772
		Zn	53.9149	-1.28102
			ψ	EF	ECl
	Pt-M@111	Cr	35.5062	-3.44403	-2.83955
		Mo	39.5366	-3.22015	-2.73881
		Tc	37.4006	-3.44963	-2.87313
		Re	37.4006	-3.36007	-2.77799
		Mn	39.7562	-3.25373	-2.72761
		Ru	38.7769	-3.34328	-2.81157
		Os	38.7769	-3.25373	-2.69403
		Fe	40.9793	-3.16418	-2.64366
		Ir	41.6164	-3.07463	-2.5709
		Co	43.6258	-3.01306	-2.46455
		Rh	41.1728	-2.9291	-2.44216
		Pt	43.8597	-2.9347	-2.47575
		Pd	44.3321	-2.89552	-2.39739
		Ni	46.2525	-2.84515	-2.375
		Au	44.9605	-2.70522	-2.27425
		Ag	48.8218	-2.59888	-2.15112
		Cu	49.0518	-2.49254	-2.07836
		Hg	50.8915	-2.68284	-2.25746
		Cd	53.5289	-2.62687
		Zn	53.9149	-2.57649	-2.07836

## Sheet: Fig. 5
Fig. 5a			ψ	EO	EOH	EOOH
	MO(100)	ScO	9.69551	-2.46269	-3.14582	-3.37328
		TiO	10.4525	-1.61194	-2.69806	-3.05985
		VO	11.1535	-0.85075	-2.2503	-2.83597
		CrO	11.8164	0.22388	-1.80254	-2.47776
		MnO	12.5824	1.38806	-1.26522	-1.76134
		FeO	12.796	1.74627	-1.26522	-1.62701
		CoO	13.2487	1.92537	-0.86224	-1.53746
		NiO	13.6861	2.46269	-0.81746	-1.31358
		CuO	14.1403	3.9403	0.34672	-0.68672
Fig. 5b			ψ	EO	EOH
	MO2(110)	GeO2	16.1837	3.13	-2.15
		IrO2	13.6116	-0.38	-3.97
		NbO2	12.2555	-2.91	-4.88
		PbO2	16.7021	3.54	-1.68
		PtO2	13.955	1.09	-3.23
		RhO2	13.4734	0.93	-3.09
		RuO2	13.0875	-0.36	-3.56
		SnO2	16.3006	3.05	-2.23
		WO2	11.6547	-3.11	-5.22
Fig. 5c			ψ	EO	EOH	EOOH
	ABO3(110)	LaTiO3	12.0683	-1.88462	-2.88692	-3.18385
		LaVO3	12.8952	-0.80769	-1.81	-2.45308
		LaCrO3	13.6675	0.73077	-1.15615	-1.68385
		LaMnO3	14.5298	1.34615	-1.04077	-1.56846
		LaFeO3	14.835	2.80769	-0.38692	-0.87615
		LaCoO3	15.3697	2.61538	-0.15615	-0.91462
		LaNiO3	15.8831	3.07692	-0.15615	-0.76077
		LaCuO3	16.4081	4.92308	0.69	-0.03
		YTiO3	11.8911	-1.61538	-2.73308	-2.91462
		YVO3	12.7058	-0.57692	-1.88692	-2.37615
		YCrO3	13.4668	0.53846	-1.27154	-1.76077
		YMnO3	14.3164	1.73077	-0.84846	-1.45308
		YFeO3	14.6172	2.5	-0.42539	-1.14538
		YNiO3	15.6499	3.34615	-0.04077	-0.79923
		YCuO3	16.1672	5.03846	0.84385	-0.14538
		SrVO3	13.1681	-0.03846	-1.50231	-2.06846
		SrCrO3	13.9568	0.88462	-0.92539	-1.45308
		SrMnO3	14.8373	2.26923	-0.42539	-0.99154
		SrFeO3	15.1489	3	-0.07923	-0.76077
		SrCoO3	15.695	3	-0.11769	-0.99154
		SrNiO3	16.2192	3.80769	0.53615	-0.49154
		SrCuO3	16.7554	4.80769	0.61308	-0.18385
		CaMnO3	14.7289	2.73077	-0.50231	-0.99154
		CaFeO3	15.0383	3	0.03615	-0.56846
		CaCuO3	16.633	4.80769	0.69	-0.22231
		BaNiO3	16.3711	3.73077	0.15154	-0.60692

## Sheet: Fig. 6
Fig. 6a	Surfaces		ψ	εd
	Close-packed surfaces	Sc	6.61765	1.18
		Ti	10.3896	0.7
		V	15.3374	0.38
		Cr	21.6867	-0.35
		Fe	34.9727	-0.84
		Co	43.0851	-1.5
		Ni	52.356	-1.59
		Cu	63.6842	-2.46
		Y	7.37705	1.14
		Zr	12.0301	0.72
		Nb	15.625	0.1
		Mo	31.0345	-0.9
		Pd	45.4545	-1.78
		Ag	87.0977	-4.04
		Hf	12.3077	0.66
		Ta	16.6667	0.29
		Au	75.9222	-3.36
		Ru	29.0909	-1.95
		Rh	35.5263	-2.1
		W	15.2542	-0.77
		Re	25.7895	-1.58
		Os	29.0909	-2.23
		Ir	36.8182	-2.95
		Pt	43.8597	-2.42
Fig. 6b			ψ	εd+Wd/2
	Close-packed surfaces	Sc	6.61765	4.13973
		Ti	10.3896	4.19285
		V	15.3374	4.2633
		Cr	21.6867	3.57428
		Fe	34.9727	2.25192
		Co	43.0851	1.54631
		Ni	52.356	0.767965
		Cu	63.6842	-0.62697
		Y	7.37705	5.30173
		Zr	12.0301	5.28946
		Nb	15.625	4.84974
		Mo	31.0345	3.73033
		Ru	29.0909	2.19729
		Rh	35.5263	1.60945
		Pd	45.4545	0.473886
		Ag	87.0977	-2.30795
		Hf	12.3077	5.94772
		Ta	16.6667	6.05888
		W	15.2542	5.13254
		Re	25.7895	4.14014
		Os	29.0909	2.75397
		Ir	36.8182	1.5087
		Pt	43.8597	0.835764
		Au	75.9222	-0.822284
Fig. 6c			ψ	Noe
	MO(100)	CaO	8.92	0
		ScO	9.7	1
		TiO	10.45	2
		VO	11.15	3
		CrO	11.82	4
		MnO	12.58	5
		FeO	12.8	6
		CoO	13.25	7
		NiO	13.69	8
		CuO	14.14	9
	ABO3(110)	LaScO3	11.1613	0
		LaTiO3	12.07	1
		LaVO3	12.9	2
		LaCrO3	13.67	3
		LaMnO3	14.53	4
		LaFeO3	14.83	5
		LaCoO3	15.37	6
		LaNiO3	15.88	7
		LaCuO3	16.41	8
		YScO3	10.9974	0
		YTiO3	11.89	1
		YVO3	12.71	2
		YCrO3	13.47	3
		YMnO3	14.32	4
		YFeO3	14.62	5
		YNiO3	15.65	7
		YCuO3	16.17	8
Fig. 6d			ψ	p-band-SO
	ABO3(110)	NaVO3	13.2082	-2.23
		KVO3	13.4478	-2.15
		CaVO3	13.0719	-2.96
		SrVO3	13.1681	-2.77
		BaVO3	13.2914	-2.41
		NaCrO3	13.9992	-2.2
		KCrO3	14.2533	-2.08
		KMnO3	15.1525	-1.71
		BaMnO3	14.9762	-1.92
		LaFeO3	14.835	-2.19
		CaCoO3	15.5804	-1.48
		YCoO3	15.144	-2.01
		BaCoO3	15.8419	-1.19
		LaCoO3	15.3697	-1.8
		KNiO3	16.5638	-0.91
		CaNiO3	16.1008	-1.29
		SrNiO3	16.2192	-1.15
		YNiO3	15.6499	-1.53
		BaNiO3	16.3711	-0.97
		LaNiO3	15.8831	-1.32
		NaCuO3	16.8064	-0.76
		KCuO3	17.1113	-0.63
		CaCuO3	16.633	-0.9
		YCuO3	16.1672	-1.3
		BaCuO3	16.9123	-0.65
		LaCuO3	16.4081	-0.95

## Sheet: Fig. 7
Fig. 7a			EC					ECH					ECH2					ECH3					ECO					ECOOH					ECHO					ECOH					ECHOH					ECO+CH
		Surfaces	DFTcal	predicted			Surfaces	DFTcal	predicted			Surfaces	DFTcal	predicted			Surfaces	DFTcal	predicted			Surfaces	DFTcal	predicted			Surfaces	DFTcal	predicted			Surfaces	DFTcal	predicted			Surfaces	DFTcal	predicted			Surfaces	DFTcal	predicted			Surfaces	DFTcal	predicted
Phys. Chem. Chem. Phys. 16, 4720-4727 (2014).	TMs	Ni(111)	-0.52971	-0.104018	Phys. Chem. Chem. Phys. 16, 4720-4727 (2014).	TMs	Ni(111)	-1.47722	-0.883639	Phys. Chem. Chem. Phys. 16, 4720-4727 (2014).	TMs	Ni(111)	-1.53233	-1.37826	Phys. Chem. Chem. Phys. 16, 4720-4727 (2014).	TMs	Ni(111)	-2.1098	-2.03668	Phys. Chem. Chem. Phys. 16, 4720-4727 (2014).	TMs	Cu(111)	-0.54112	-0.625232	Phys. Chem. Chem. Phys. 16, 4720-4727 (2014).	TMs	Ni(111)	-0.58631	-0.547487	Phys. Chem. Chem. Phys. 16, 4720-4727 (2014).	TMs	Ni(111)	-0.6931	-0.695319	Phys. Chem. Chem. Phys. 16, 4720-4727 (2014).	TMs	Ni(111)	-1.0723	-0.654747	Phys. Chem. Chem. Phys. 16, 4720-4727 (2014).	TMs	Ni(111)	-0.59249	-0.797967	J. Am. Chem. Soc. 136, 15694–15701 (2014)	Pt	2AD @ 111	-4.00814	-3.88504
		Cu(111)	1.5321	0.802237			Cu(111)	0.05681	-0.203947			Cu(111)	-0.59411	-0.925132			Cu(111)	-1.63021	-1.81012			Rh(111)	-1.74536	-1.75155			Cu(111)	-0.08917	-0.241626			Cu(111)	0.12373	-0.355474			Cu(111)	0.61711	0.104242			Cu(111)	0.38295	-0.265542			2AD @ 100	-3.75571	-3.75304
		Rh(111)	-1.23337	-1.45039			Rh(111)	-1.97376	-1.89342			Rh(111)	-1.79503	-2.05145			Rh(111)	-2.12251	-2.37327			Pd(111)	-1.76085	-1.35442			Rh(111)	-0.96404	-1.00189			Rh(111)	-1.12059	-1.20021			Rh(111)	-1.45723	-1.78234			Pd(111)	-0.71821	-1.12234			4AD @ 100	-3.5781	-3.58504
		Pd(111)	-0.48851	-0.656136			Pd(111)	-1.35611	-1.29773			Pd(111)	-1.36201	-1.65432			Pd(111)	-2.03359	-2.17471			Ag(111)	-0.00516	0.311308			Pd(111)	-0.52505	-0.733827			Pd(111)	-0.77845	-0.902363			Pd(111)	-1.10081	-1.11715			Pt(111)	-1.21676	-1.1973			410 SE	-3.40794	-3.36904
		Ag(111)	2.7	2.67532			Ag(111)	1.15484	1.20086			Ag(111)	0.15647	0.0114084			Ag(111)	-1.34042	-1.34185			Pt(111)	-1.53945	-1.41821			Ag(111)	0.21431	0.390538			Ag(111)	0.36719	0.346931			Ag(111)	1.65071	1.67295			Au(111)	0.54335	0.309641			410 T	-3.53511	-3.36904
		Pt(111)	-0.7741	-0.783728			Pt(111)	-1.82439	-1.39342			Pt(111)	-1.65935	-1.71811			Pt(111)	-2.3138	-2.20661			Au(111)	-0.04466	-0.135714			Pt(111)	-0.7634	-0.776889			Pt(111)	-1.05376	-0.95021			Pt(111)	-1.29328	-1.224			Ni(211)	-1.30951	-1.00997			533 SE	-3.4304	-3.36904
		Au(111)	1.82587	1.78127			Au(111)	0.43627	0.530329			Au(111)	-0.23326	-0.435614			Au(111)	-1.60021	-1.56536			Ni(211)	-1.71206	-1.31836			Au(111)	0.09856	0.088798			Au(111)	0.00678	0.0116645			Ni(211)	-1.06517	-0.788747			Cu(211)	-0.18377	-0.477542			100 T	-3.43975	-3.13504
		Ni(211)	-1.47333	-0.184018			Ni(211)	-1.73146	-1.04364			Ni(211)	-1.76006	-1.61826			Ni(211)	-2.49204	-2.35668			Cu(211)	-0.67452	-0.865232			Ni(211)	-1.16539	-0.841487			Ni(211)	-1.13899	-0.975319			Cu(211)	0.60285	-0.0297579			Rh(211)	-1.50131	-1.80096			111 T	-2.963	-2.96904
		Cu(211)	0.64237	0.722237			Cu(211)	-0.33925	-0.363947			Cu(211)	-0.85239	-1.16513			Cu(211)	-2	-2.13012			Rh(211)	-1.92374	-1.99155			Cu(211)	-0.54614	-0.535626			Cu(211)	-0.23043	-0.635474			Rh(211)	-1.41446	-1.91634			Pd(211)	-1.37235	-1.33434
		Rh(211)	-1.53627	-1.53039			Rh(211)	-1.92973	-2.05342			Rh(211)	-1.98835	-2.29145			Rh(211)	-2.53772	-2.69327			Pd(211)	-1.80986	-1.59442			Rh(211)	-1.42703	-1.29589			Rh(211)	-1.52355	-1.48021			Pd(211)	-1.0723	-1.25115			Ag(211)	0.50936	0.622892
		Pd(211)	-1.35943	-0.736136			Pd(211)	-1.33988	-1.45773			Pd(211)	-1.63603	-1.89432			Pd(211)	-2.16401	-2.49471			Ag(211)	-0.1776	0.0713084			Pd(211)	-0.90293	-1.02783			Pd(211)	-1.13271	-1.18236			Ag(211)	1.6721	1.53895			Pt(211)	-1.86991	-1.4093
		Ag(211)	2.25811	2.59532			Ag(211)	0.94468	1.04086			Ag(211)	-0.11856	-0.228592			Ag(211)	-1.52872	-1.66185			Pt(211)	-1.97278	-1.65821			Ag(211)	-0.08402	0.0965382			Ag(211)	0.17197	0.0669313			Pt(211)	-1.44297	-1.358			Au(211)	-0.12391	0.097641
		Pt(211)	-1.007	-0.863728			Pt(211)	-1.84789	-1.55342			Pt(211)	-2.28864	-1.95811			Pt(211)	-2.56055	-2.52661			Au(211)	-0.38902	-0.375714			Pt(211)	-1.37812	-1.07089			Pt(211)	-1.43793	-1.23021			Au(211)	0.80957	0.790184			Ni(100)	-0.82192	-0.886265
		Au(211)	1.74361	1.70127			Au(211)	0.44868	0.370329			Au(211)	-0.8001	-0.675614			Au(211)	-1.83183	-1.88536			Ni(100)	-1.67016	-1.17832			Au(211)	-0.19933	-0.205202			Au(211)	-0.24923	-0.268336			Ni(100)	-1.40699	-0.710558			Cu(100)	0.22133	-0.35384
		Cu(100)	0.3737	0.768917			Cu(100)	-0.49049	-0.270587			Ni(100)	-1.70885	-1.47822			Ni(100)	-2.12549	-2.16996			Cu(100)	-0.56169	-0.725192			Ni(100)	-1.00986	-0.669938			Ni(100)	-1.31903	-0.811939			Cu(100)	0.35823	0.0484311			Pd(100)	-0.89707	-1.21063
		Rh(100)	-2.14879	-1.48371			Rh(100)	-2.3851	-1.96006			Cu(100)	-0.65053	-1.02509			Cu(100)	-1.70334	-1.9434			Rh(100)	-1.88324	-1.85151			Cu(100)	-0.34225	-0.364077			Cu(100)	-0.00323	-0.472094			Rh(100)	-1.67541	-1.83815			Ag(100)	0.7923	0.746594
		Pd(100)	-1.56747	-0.689456			Pd(100)	-1.55479	-1.36437			Rh(100)	-1.95377	-2.15141			Rh(100)	-2.29389	-2.50655			Pd(100)	-1.6481	-1.45438			Rh(100)	-1.22254	-1.12434			Rh(100)	-1.65599	-1.31683			Pd(100)	-1.09202	-1.17296			Pt(100)	-1.35888	-1.28559
		Ag(100)	1.96194	2.642			Ag(100)	0.78805	1.13422			Pd(100)	-1.44364	-1.75428			Pd(100)	-2.04591	-2.30799			Ag(100)	-0.11569	0.211348			Pd(100)	-0.67183	-0.856278			Pd(100)	-1.06294	-1.01898			Ag(100)	1.53905	1.61714			Au(100)	0.20925	0.221343
		Pt(100)	-1.31834	-0.817048			Pt(100)	-1.75447	-1.46006			Ag(100)	0.06294	-0.0885516			Ag(100)	-1.42653	-1.47513			Pt(100)	-1.8103	-1.51817			Ag(100)	-0.01268	0.268087			Ag(100)	0.26865	0.230311			Pt(100)	-1.2992	-1.27981	Nat. Commun. 8, 15438 (2017)	TMs	Ag(111)	0.98	0.801292
		Au(100)	1.6609	1.74795			Au(100)	0.47929	0.463689			Pt(100)	-2.04718	-1.81807			Pt(100)	-2.39193	-2.33989			Au(100)	-0.31352	-0.235674			Pt(100)	-0.96197	-0.89934			Pt(100)	-1.16602	-1.06683			Au(100)	0.87114	0.868373			Au(111)	0.53	0.276041
Phys. Rev. Lett. 99, 016105 (2007).	TMs	Co(111)	-0.912528	-1.13629	Phys. Rev. Lett. 99, 016105 (2007).	TMs	Co(111)	-1.63651	-1.74209			Au(100)	-0.61347	-0.535574			Au(100)	-1.71719	-1.69864	PBE+TSsurf	TMs (top)	Mn(110)	-2.14	-2.16237			Au(100)	-0.0493	-0.033653			Au(100)	-0.11917	-0.104955	Nat. Commun. 8, 15438 (2017)	TMs	Ag(111)	1.87	1.74585			Cu(111)	0.34	-0.299142
		Ni(111)	-0.854202	-0.394618			Ni(111)	-1.61313	-1.18584	Phys. Rev. Lett. 99, 016105 (2007).	TMs	Ni(111)	-1.33764	-1.38836	Phys. Rev. Lett. 99, 016105 (2007).	TMs	Ni(111)	-1.92341	-1.94788			Co(0001)	-1.99	-1.70348	PBE+TSsurf	TMs (top)	Mn(110)	-2.91	-3.30635	Nat. Commun. 8, 15438 (2017)	TMs	Ag(111)	0.21	0.215231			Au(111)	1.1	0.997084			Pd(111)	-0.94	-1.15594
		Cu(111)	1.05166	0.511637			Cu(111)	-0.309577	-0.506147			Cu(111)	-0.75362	-0.935232			Cu(111)	-1.58188	-1.72132			Cu(111)	-1.08	-0.879518			Co(0001)	-2.79	-2.9966			Au(111)	-0.17	-0.120036			Cu(111)	0.64	0.177142			Pt(111)	-1.32	-1.2309
		Rh(111)	-1.3663	-1.74099			Rh(111)	-1.94092	-2.19562			Rh(111)	-1.61841	-2.06155			Rh(111)	-2.03213	-2.28447			Zn(0001)	-0.19	0.0640232			Ni(111)	-2.88	-2.74629			Cu(111)	-0.09	-0.487174			Pd(111)	-1.31	-1.04425			Ni(111)	-1.19	-0.831567
		Pd(111)	-0.795692	-0.946736			Pd(111)	-1.40202	-1.59993			Pd(111)	-1.43141	-1.66442			Pd(111)	-1.89207	-2.08591			Mo(110)	-2.05	-2.18551			Cu(111)	-2.43	-2.44042			Pd(111)	-1.2	-1.03406			Pt(111)	-1.42	-1.1511			Ir(111)	-1.21	-1.56185
		Ag(111)	2.2577	2.38472			Ag(111)	0.807242	0.898662			Ag(111)	0.058144	0.00130823			Ag(111)	-1.15341	-1.25305			Ru(0001)	-2.21	-2.26325			Zn(0001)	-1.72	-1.80353			Pt(111)	-1.31	-1.08191			Rh(111)	-1.43	-1.70944			Ag(211)	0.4	0.589292
		Ir(111)	-1.41188	-1.63765			Ir(111)	-2.18333	-2.11811			Ir(111)	-1.82172	-2.00987			Ir(111)	-2.21979	-2.25864			Rh(111)	-1.99	-2.00583			Rh(111)	-3.01	-3.20069			Rh(111)	-1.33	-1.33191			Ir(111)	-1.56	-1.62288			Au(211)	-0.19	0.0640411
		Pt(111)	-1.159	-1.07433			Pt(111)	-1.94121	-1.69562			Pt(111)	-1.77508	-1.72821			Pt(111)	-2.32966	-2.11781			Pd(111)	-1.69	-1.6087			Pd(111)	-2.94	-2.93263			Ni(111)	-1.33	-0.827019			Ag(211)	1.64	1.61185			Cu(211)	-0.4	-0.511142
		Au(111)	1.45369	1.49067			Au(111)	0.080947	0.228129			Au(111)	-0.331809	-0.445714			Au(111)	-1.53556	-1.47656			Cd(0001)	-0.13	-0.018602			Ag(111)	-2.01	-1.80826			Ir(111)	-1.14	-1.29315			Au(211)	0.76	0.863084			Pd(211)	-1.47	-1.36794
		Cu(211)	0.320436	0.431637			Cu(211)	-0.480806	-0.666147			Ni(211)	-1.8009	-1.62836			Ni(211)	-2.37106	-2.26788			Os(0001)	-2.33	-2.26325			Cd(0001)	-1.71	-1.85931			Ag(211)	0.01	-0.0647687			Cu(211)	0.58	0.0431421			Pt(211)	-1.85	-1.4429
		Rh(211)	-1.83033	-1.82099			Rh(211)	-2.06083	-2.35562			Cu(211)	-0.877918	-1.17523			Cu(211)	-1.93303	-2.04132			Ir(111)	-2.32	-1.95416			Ir(111)	-3.11	-3.16581			Au(211)	-0.35	-0.400035			Pd(211)	-0.72	-1.17825			Rh(211)	-1.66	-1.83456
		Pd(211)	-1.74611	-1.02674			Pd(211)	-1.66191	-1.75993			Rh(211)	-1.99645	-2.30155			Rh(211)	-2.35542	-2.60447			Pt(111)	-1.83	-1.6725			Pt(111)	-3.19	-2.97569			Cu(211)	-0.55	-0.767174			Pt(211)	-1.36	-1.2851			Ir(211)	-1.95	-1.77385
		Ag(211)	1.92703	2.30472			Ag(211)	0.786342	0.738662			Pd(211)	-1.66011	-1.90442			Pd(211)	-2.05818	-2.40591			Au(111)	-0.39	-0.39			Au(111)	-2.11	-2.11			Pd(211)	-1.21	-1.31406			Rh(211)	-1.29	-1.84344
		Ir(211)	-1.81737	-1.71765			Ir(211)	-2.45975	-2.27811			Ag(211)	-0.111372	-0.238692			Ag(211)	-1.41679	-1.57305		TMs (hollow)	Sc(0001)	-3.81	-3.33218		TMs (hollow)	Sc(0001)	-1.97	-1.63122			Pt(211)	-1.55	-1.36191			Ir(211)	-1.75	-1.75688
		Pt(211)	-1.31207	-1.15433			Pt(211)	-1.99825	-1.85562			Ir(211)	-2.61438	-2.24987			Ir(211)	-2.75433	-2.57864			Ti(0001)	-3.6	-3.1813			Ti(0001)	-1.87	-1.52938			Rh(211)	-1.61	-1.61191	ACS Catal. 7, 7346–7351 (2017)	Au	111 T (FCC-hollow)	0.41091	0.43533
		Au(211)	1.44764	1.41067			Au(211)	0.215343	0.0681291			Pt(211)	-2.21546	-1.96821			Pt(211)	-2.49621	-2.43781			V(110)	-3.35	-2.98339			Cr(110)	-1.39	-1.22436			Ni(211)	-1.56	-1.10702			100 T (hollow)	0.52909	0.41322
Phys. Rev. Lett. 108, 116103 (2012)	Pt-M@111	Pt	-1.05771	-0.966474	Nat. Commun. 8, 15438 (2017)	TMs	Ag(111)	1.81	1.60556			Au(211)	-0.799699	-0.685714			Au(211)	-1.73748	-1.79656			Cr(110)	-2.57	-2.72942			Mn(110)	-1.25	-0.95635			Ir(211)	-1.93	-1.57315			211 SE	0.33818	0.33818
		Pd	-0.94758	-0.928674			Au(111)	0.93	0.935029	Nat. Commun. 8, 15438 (2017)	TMs	Ag(111)	0.64	0.402008	Nat. Commun. 8, 15438 (2017)	TMs	Ag(111)	-0.99	-1.02145			Mn(110)	-2.24	-2.33237			Co(0001)	-0.82	-0.6466	J. Phys. Chem. C 120, 28125–28130 (2016)	Cu	100 T	-0.20168	-0.125094			211 KSE (CN=6)	0.36545	0.282369
		Ag	-0.87048	-0.5695			Cu(111)	0.47	0.200753			Au(111)	0.12	-0.045014			Au(111)	-1.31	-1.24496			Co(0001)	-2.07	-1.87348			Ni(111)	-0.85	-0.396286			110 SE	-0.30473	-0.241854			3AD@111	0.19273	0.20418
		Cu	-0.5511	-0.5511			Pd(111)	-1.24	-0.893027			Cu(111)	-0.2	-0.534532			Cu(111)	-1.25	-1.48972			Cu(111)	-1.25	-1.04952			Cu(111)	-0.15	-0.0904244			711 SE	-0.31847	-0.288474		Ag	111 T (FCC-hollow)	1.14727	1.18409
		Hg	-0.7163	-0.403925			Pt(111)	-1.51	-0.988721			Pd(111)	-1.2	-1.26372			Pd(111)	-1.85	-1.85431			Zn(0001)	-0.17	-0.105977			Zn(0001)	0.54	0.546466			211 SE	-0.44214	-0.288474			100 T (hollow)	1.02909	1.16198
		Cd	-0.01145	-0.192933			Rh(111)	-1.52	-1.48872			Pt(111)	-1.4	-1.32751			Pt(111)	-2.08	-1.88621			Rh(111)	-2.09	-2.17583			Rh(111)	-0.94	-0.850687			211 KSE (CN=6)	-0.51084	-0.405094			211 SE	1.20182	1.08694
		Zn	-0.36388	-0.16205			Ir(111)	-1.7	-1.41121			Rh(111)	-1.39	-1.66085			Rh(111)	-1.87	-2.05287			Ag(111)	-0.44	-0.112978			Pd(111)	-0.82	-0.582625			4AD@100	-0.4284	-0.440094			211 KSE (CN=6)	1.10182	1.03113
		La	0.18678	0.54337			Ag(211)	1.6	1.44556			Ni(111)	-1.56	-0.987659			Ni(111)	-1.83	-1.71628			Cd(0001)	-0.15	-0.188602			Ag(111)	0.3	0.54174			3AD@111	-0.61389	-0.568474			3AD@111	1.17455	0.952942
		Sc	0.44009	0.674124			Au(211)	0.78	0.775029			Ir(111)	-1.49	-1.60917			Ir(111)	-1.99	-2.02704			Ir(111)	-2.06	-2.12416			Cd(0001)	0.59	0.490694			2AD@111	-0.69634	-0.650094		Co	111 T (FCC-hollow)	-1.48	-1.76475
		Y	0.63833	0.608218			Cu(211)	0.24	0.0407526			Ag(211)	0.24	0.162008			Ag(211)	-1.16	-1.34145			Pt(111)	-2.17	-1.8425			Ir(111)	-1.08	-0.815807	ACS Catal. 7, 7346–7351 (2017)	Au	111 T (FCC-hollow)	0.219091	0.281665			100 T (hollow)	-1.78	-1.78686
		Ti	0.49515	0.385838			Pd(211)	-1.09	-1.05303			Au(211)	-0.45	-0.285014			Au(211)	-1.5	-1.56496			Au(111)	-0.56	-0.56			Pt(111)	-0.76	-0.625687			100 T (hollow)	0.164545	0.235465			211 SE	-1.52546	-1.8619
		Hf	0.57225	0.267075			Pt(211)	-1.44	-1.14872			Cu(211)	-0.62	-0.774532			Cu(211)	-1.56	-1.80972	Nat. Commun. 8, 15438 (2017)	TMs	Ag(111)	-0.08	0.407008			Au(111)	0.24	0.24			211 SE	0.019091	0.0786646			211 KSE (CN=6)	-1.44364	-1.91771
		Zr	0.66035	0.283422			Rh(211)	-1.09	-1.64872			Pd(211)	-1.36	-1.50372			Pd(211)	-1.86	-2.17431			Au(111)	-0.01	-0.040014	J. Phys. Chem. C 122, 4274–4280 (2018)	Au Edge sites	s-NW 100 E	-0.44	-0.607612			211 KSE (CN=6)	-0.071818	-0.0379554		Pt	111 T (FCC-hollow)	-1.88909	-1.71286
		V	0.363	0.103511			Ir(211)	-1.8	-1.57121			Pt(211)	-1.88	-1.56751			Pt(211)	-2.22	-2.20621			Cu(111)	-0.48	-0.529532			p-NW 100 E	-0.46	-0.510592			3AD@111	-0.162727	-0.201335			100 T (hollow)	-1.90727	-1.73497
		Ta	0.363	0.0388731	Top. Catal. 55, 376–390 (2012).	Pt-M@111	V	-0.86667	-1.19004			Rh(211)	-1.72	-1.90085			Rh(211)	-2.07	-2.37287			Pt(111)	-1.47	-1.32251			h-NW 111 E	-0.27	-0.387112		Ag	111 T (FCC-hollow)	0.66455	0.616931			211 SE	-1.88	-1.81001
		Nb	0.42907	0.0892038			Ti	-0.7	-0.978299			Ni(211)	-1.69	-1.22766			Ni(211)	-2.04	-2.03628			Rh(111)	-1.68	-1.65585			h-NW 100 E	-0.43	-0.363592			100 T (hollow)	0.60091	0.570731			211 KSE (CN=6)	-1.62546	-1.86582
		Cr	-0.01145	-0.176857			Cr	-1.22083	-1.40032			Ir(211)	-2.16	-1.84917			Ir(211)	-2.4	-2.34704			Ir(111)	-1.47	-1.60417			Au309 111 E	-0.19	-0.216592			211 SE	0.49182	0.413931			3AD@111	-2.19818	-1.94401
		W	-0.01145	0.107685			Mn	-1.47083	-1.65532	Top. Catal. 55, 376–390 (2012).	Pt-M@111	V	-2.2375	-2.23086	Top. Catal. 55, 376–390 (2012).	Pt-M@111	V	-3.30833	-3.38835			Ag(211)	-0.22	0.167008			NP (~2nm) 100 E	-0.25	-0.363592			211 KSE (CN=6)	0.43727	0.297311		Pd	111 T (FCC-hollow)	-1.63454	-1.606
		Mo	0.02159	-0.499289			Fe	-1.72083	-1.72871			Ti	-2.15417	-2.0897			Ti	-3.20417	-3.31777			Au(211)	-0.31	-0.280014			Au365 100 E	-0.47	-0.607612			3AD@111	0.41909	0.133931			100 T (hollow)	-1.72545	-1.62811
		Tc	-0.34185	-0.32841			Co	-1.8875	-1.8875			Cr	-2.44583	-2.37104			Cr	-3.4125	-3.45844			Cu(211)	-0.75	-0.769532		Au Corner sites	Au309	-0.39	-0.510592		Cu	111 T (FCC-hollow)	0.200909	-0.0854737			211 SE	-1.56182	-1.70315
		Re	-0.26476	-0.32841			Ni	-2.11667	-2.0451			Mn	-2.57083	-2.54104			Mn	-3.49583	-3.54344			Pd(211)	-1.67	-1.49872			NP (~2nm)	-0.63	-0.657592			100 T (hollow)	0.019091	-0.131674			211 KSE (CN=6)	-1.76182	-1.75896
		Mn	-0.17665	-0.51686								Fe	-2.65417	-2.58997			Fe	-3.57917	-3.5679			Pt(211)	-1.77	-1.56251			Au365	-0.6	-0.853102			211 SE	-0.062727	-0.288474			3AD@111	-1.68	-1.83715
		Ru	-0.70529	-0.438513								Co	-2.69583	-2.69583			Co	-3.62083	-3.62083			Rh(211)	-1.81	-1.89585		Au Facets	111 T	0.12	-0.0446019			211 KSE (CN=6)	-0.208182	-0.405094		Ir	111 T (FCC-hollow)	-1.79818	-2.18464
		Os	-0.70529	-0.438513								Ni	-2.75833	-2.8009			Ni	-3.6625	-3.67337			Ir(211)	-2.19	-1.84417			100 T	-0.12	-0.166612			3AD@111	-0.244545	-0.568474			100 T (hollow)	-2.10727	-2.20675
		Fe	-0.61718	-0.614705																J. Phys. Chem. C 122, 4274–4280 (2018)	Au Edge sites	s-NW 100 E	-0.67	-0.552714			110 SE	-0.27	-0.290092		Co	111 T (FCC-hollow)	-0.599091	-0.703447			211 SE	-2.13455	-2.28179
		Ir	-0.84846	-0.665674																		p-NW 100 E	-0.48	-0.473514			211 SE	-0.26	-0.338602			100 T (hollow)	-1.29909	-0.749647			211 KSE (CN=6)	-2.09818	-2.3376
		Co	-0.82643	-0.82643																		h-NW 111 E	-0.41	-0.372714	J. Phys. Chem. C 120, 28125–28130 (2016)	Cu	100 T	-0.39097	-0.497477			211 SE	-1.03546	-0.906447			3AD@111	-1.82546	-2.41579
		Rh	-0.68326	-0.630189																		h-NW 100 E	-0.42	-0.353514			110 SE	-0.55226	-0.620075			211 KSE (CN=6)	-0.944545	-1.02307	ACS Catal. 5, 965–971 (2015)	TMs	Pt(211)	-1.43107	-1.50636
		Pt	-1.05771	-0.845135																		Au309 111 E	-0.38	-0.233514			711 SE	-0.71355	-0.669026			3AD@111	-1.09909	-1.18645			Pd(211)	-1.11298	-1.3995
		Pd	-0.94758	-0.882935																		NP (~2nm) 100 E	-0.48	-0.353514			211 SE	-0.57161	-0.669026		Pt	111 T (FCC-hollow)	-0.871818	-0.680211			Cu(211)	0.22831	-0.178112
		Ni	-0.66123	-1.03657																		Au365 100 E	-0.69	-0.552714			211 KSE (CN=6)	-0.803871	-0.791477			100 T (hollow)	-1.16273	-0.726411			Au(211)	0.64183	0.64183
		Au	-0.70529	-0.933203																	Au Corner sites	Au309	-0.52	-0.473514			4AD@100	-0.69419	-0.828227			211 SE	-1.29	-0.883211			Ag(211)	1.50598	1.39059
Top. Catal. 55, 376–390 (2012).	Pt-M@111	V	0.25833	0.125771																		NP (~2nm)	-0.78	-0.593514			3AD@111	-0.926452	-0.963026			211 KSE (CN=6)	-0.953636	-0.999831	ACS Catal. 6, 4428–4437 (2016)	TMs	Ni(211)	-1.17226	-0.872547
		Ti	0.40417	0.408098																		Au365	-0.8	-0.753114			2AD@111	-1.01677	-1.04873			3AD@111	-1.76273	-1.16321			Cu(211)	0.50319	-0.113558
		Cr	-0.075	-0.154597																	Au Facets	111 T	0	-0.0931139	ACS Catal. 5, 5089–5096 (2015)	Ag	211 SE	-0.158717	-0.0368		Ni	111 T (FCC-hollow)	-0.726364	-0.425319			Rh(211)	-1.52432	-2.00014
		Mn	-0.40833	-0.4946																		100 T	-0.31	-0.192714			100 T	0.0445128	0.134749			211 SE	-0.962727	-0.628319			Pd(211)	-1.18106	-1.33495
		Fe	-0.6375	-0.592445																		110 SE	-0.4	-0.293514			110 SE	-0.0201472	0.01171			211 KSE (CN=6)	-0.999091	-0.744939			Ag(211)	1.56731	1.45515
		Co	-0.80417	-0.80417																		211 SE	-0.46	-0.333114			111 T	0.326273	0.2572			3AD@111	-1.24455	-0.908319			Pt(211)	-1.55409	-1.4418
		Ni	-0.97083	-1.01431																J. Phys. Chem. C 120, 28125–28130 (2016)	Cu	cavity 111	-0.48336	-0.522632			Ag13 corner	-0.468187	-0.3308		Rh	111 T (FCC-hollow)	-0.953636	-0.930211			Au(211)	0.7031	0.706384
																						111 T	-0.55206	-0.582632			Ag147 corner	-0.204907	-0.20879			100 T (hollow)	-1.40818	-0.976411			Ni(111)	-1.1723	-0.738547
																						100 T	-0.82687	-0.682592			Ag309 E	-0.0986772	0.08521			211 SE	-1.21727	-1.13321			Cu(111)	0.5148	0.0204421
																						110 SE	-0.854351	-0.782672			Ag309 facet	0.0722328	0.23221			211 KSE (CN=6)	-1.24455	-1.24983			Rh(111)	-1.55285	-1.86614
																						711 SE	-0.929924	-0.822632	J. Mater. Chem. A 5, 7184–7190 (2017)	Au（110）	s2	-0.49055	-0.331102			3AD@111	-1.44454	-1.41321			Pd(111)	-1.19767	-1.20095
																						211 SE	-0.81313	-0.822632			s1	-0.49055	-0.306453		Pd	111 T (FCC-hollow)	-0.826364	-0.632364			Ag(111)	1.55814	1.58915
																						211 KSE (CN=6)	-0.984885	-0.922592			s3	-0.52479	-0.282924			100 T (hollow)	-1.03546	-0.678564			Pt(111)	-1.39112	-1.3078
																						4AD@100	-0.916183	-0.952592			s4	-0.29192	-0.120461			211 SE	-0.944545	-0.835364
																						3AD@111	-1.0742	-1.06263			flat	-0.27137	-0.0621992			211 KSE (CN=6)	-1.29	-0.951984
																						2AD@111	-1.09481	-1.13259	J. Phys. Chem. C 2018, 122, 9245−9254	Au	Cube	-1.93	-2.15599			3AD@111	-1.19	-1.11536
																				ACS Catal. 5, 5089–5096 (2015)	Ag	211 SE	-0.149742	-0.186				-1.66	-1.70323		Ir	100 T (hollow)	-1.42636	-0.937655
																						100 T	-0.0895009	-0.04596				-1.79	-1.984			211 SE	-1.59909	-1.09445
																						110 SE	-0.0585198	-0.15264				-1.93	-2.15599			211 KSE (CN=6)	-1.68091	-1.21107
																						111 T	0.0791738	0.054				-1.45	-1.70323			3AD@111	-1.49909	-1.37445
																						Ag13 corner	-0.378657	-0.426				-1.75	-1.9105	ACS Catal.5, 965–971 (2015)	TMs	Pt(211)	-1.47921	-1.16328
																						Ag55 corner	-0.24957	-0.3264				-1.42	-1.4695			Pd(211)	-1.13656	-1.11544
																						Ag309 E	-0.148021	-0.0864				-1.79	-2.15599			Cu(211)	-0.43236	-0.568548
																						Ag309 facet	0	0.0336				-1.63	-1.70323			Au(211)	-0.20141	-0.20141
																				J. Mater. Chem. A 5, 7184–7190 (2017)	Au（110）	s2	-0.695205	-0.813114				-1.81	-1.9105			Ag(211)	0.13007	0.133857
																						s1	-0.65411	-0.792992				-1.39	-1.4695	Chem. Sci. 8, 1090–1096 (2017)	TMs	Ni(211)	-1.12426	-0.884431
																						s3	-0.558219	-0.773785				-1.54	-1.59298			Cu(211)	-0.432766	-0.544585
																						s4	-0.537671	-0.641162				-1.96	-1.984			Rh(211)	-1.36894	-1.38932
																						flat	-0.386986	-0.593602				-1.98	-2.15599			Pd(211)	-1.13489	-1.09147
																				ACS Catal. 7, 7346–7351 (2017)	Ag	111 T (FCC-hollow)	-0.167042	-0.0120918				-1.62	-1.70323			Ag(211)	0.15234	0.15782
																						100 T (hollow)	-0.230423	-0.0516918				-1.85	-1.9105			Ir(211)	-1.78383	-1.35057
																						211 SE	-0.31917	-0.186092				-1.5	-1.4695			Pt(211)	-1.47532	-1.13932
																						211 KSE (CN=6)	-0.371268	-0.286052				-1.6	-1.59298			Au(211)	-0.177447	-0.177447
																						3AD@111	-0.399437	-0.426092				-1.36	-1.4695	ACS Catal. 6, 4428–4437 (2016).	TMs	Ni(211)	-1.24802	-1.07032
																					Co	111 T (FCC-hollow)	-1.60366	-1.4726				-1.88	-2.15599			Cu(211)	-0.33836	-0.730474
																						100 T (hollow)	-1.7093	-1.5122				-1.53	-1.70323			Rh(211)	-1.62504	-1.57521
																						211 SE	-1.72401	-1.6466				-1.78	-1.9105			Pd(211)	-1.24461	-1.27736
																						211 KSE (CN=6)	-1.58254	-1.74656				-1.5	-1.4695			Ag(211)	0.06716	-0.0280687
																						3AD@111	-1.64592	-1.8866				-1.53	-1.59298			Pt(211)	-1.56522	-1.32521
																					Pt	111 T (FCC-hollow)	-1.73042	-1.74161				-1.6	-1.4695			Au(211)	-0.34858	-0.363335
																						100 T (hollow)	-2.08254	-1.78121			Cuboctahedron	-1.8	-1.9105			Ni(111)	-0.79722	-0.790319
																						211 SE	-2.05619	-1.91561				-1.56	-1.4695			Cu(111)	0.02799	-0.450474
																						211 KSE (CN=6)	-1.99099	-2.01557				-1.64	-1.96048			Rh(111)	-1.23752	-1.29521
																						3AD@111	-2.42761	-2.15561				-1.86	-1.7635			Pd(111)	-0.8889	-0.997363
																					Rh	111 T (FCC-hollow)	-1.89239	-2.07495				-1.41	-1.51948			Ag(111)	0.27159	0.251931
																						100 T (hollow)	-1.95577	-2.11455				-1.87	-1.96048			Pt(111)	-1.15978	-1.04521
																						211 SE	-2.00775	-2.24895				-1.77	-1.71499			Au(111)	-0.09818	-0.0833355
																						211 KSE (CN=6)	-2.14592	-2.34891				-1.43	-1.49449	ACS Energy Lett. 2, 969–975 (2017)	TMs	Ir(211)	-2.00875	-1.62552
																						3AD@111	-2.13887	-2.48895				-1.67	-1.49449			Pt(211)	-1.77685	-1.41432
																					Pd	111 T (FCC-hollow)	-1.94169	-1.67782				-1.96	-1.96048			Rh(211)	-1.57839	-1.66422
																						100 T (hollow)	-1.85014	-1.71742				-1.78	-1.71499			Pd(211)	-1.40391	-1.36662
																						211 SE	-1.95239	-1.85182				-1.71	-1.49449			Ni(211)	-1.33471	-1.15932
																						211 KSE (CN=6)	-2.08254	-1.95178				-1.76	-1.66648			Cu(211)	-0.68743	-0.81972
																						3AD@111	-2.2093	-2.09182				-1.64	-1.44598			Au(211)	-0.45252	-0.45252
																					Ir	111 T (FCC-hollow)	-1.94169	-2.02327				-1.68	-1.48273			Ag(211)	-0.04924	-0.11712
																						100 T (hollow)	-2.12479	-2.06287				-1.67	-1.4695
																						211 SE	-2.35377	-2.19727			Octahedron	-1.53	-1.49449
																						211 KSE (CN=6)	-2.38535	-2.29723				-1.83	-1.77673
																						3AD@111	-2.30085	-2.43727				-1.95	-2.10748
																					Au	111 T (FCC-hollow)	-0.251549	-0.459114				-1.68	-1.69
																						100 T (hollow)	-0.50507	-0.498714				-1.59	-1.44598
																						211 SE	-0.595986	-0.633114				-1.77	-1.77673
																						211 KSE (CN=6)	-0.674084	-0.733074				-1.78	-2.10748
																						3AD@111	-0.843099	-0.873114				-1.41	-1.396
																				Phys. Rev. Lett. 118, 036101 (2017)	Au	Au38111 E	-0.45	-0.513114				-1.68	-1.69
																						Au79 K	-0.45	-0.503514				-1.38	-1.44598
																						Au79 111 T	-0.02	-0.192714				-1.67	-1.77673
																						Au79 111 E	-0.41	-0.393114				-1.81	-2.10748
																						Au201100 100 T (c)	-0.15	-0.233514				-1.78	-1.69
																						Au201 100 E	-0.25	-0.372714				-1.57	-1.396
																						Au201 111 T (c)	0.24	-0.0931139				-1.53	-1.34749
																						Au201 111 T (m)	0.17	-0.162714				-1.69	-1.69
																						Au201 111 E	-0.18	-0.393114				-1.57	-1.44598
																						Au201 corner	-0.41	-0.483114				-1.77	-1.77673
																						Au147 100 E	-0.28	-0.393114	ACS Catal. 5, 965–971 (2015)	TMs	Pt(211)	-1.30466	-1.06453
																						Au147 100 T (c)	0.01	-0.213114			Pd(211)	-0.79937	-1.02147
																						Au147 K	-0.58	-0.593514			Cu(211)	-0.67503	-0.529264
																						Au147 111 T (c)	-0.03	-0.213114			Au(211)	-0.19884	-0.19884
																						Au171 corner	-0.55	-0.612714			Ag(211)	-0.11153	0.1029
																						Au171 100 E	-0.5	-0.552714	ACS Catal. 6, 4428–4437 (2016)	TMs	Ni(211)	-1.01055	-0.672606
																						Au171 111 T(m)	-0.03	-0.293514			Cu(211)	-0.38458	-0.366744
																						Au171 111 T(c)	0	-0.192714			Rh(211)	-1.26556	-1.12701
																						Au120	-0.43	-0.603114			Pd(211)	-0.73463	-0.858945
																						Au181 111 corner	-0.43	-0.473514			Ag(211)	0.07606	0.26542
																						Au181 111 E	0.17	-0.153114			Pt(211)	-1.21128	-0.902007
																						111 T	0	-0.0931139			Au(211)	-0.03632	-0.03632
																						100 T	-0.22	-0.192714			Ni(111)	-0.42346	-0.378266
																						211 SE	-0.28	-0.333114			Cu(111)	0.07037	-0.0724044
																						532 SE	-0.43	-0.423114			Rh(111)	-0.81358	-0.832667
																				ACS Catal. 8, 9702–9710 (2018)	Au ext	321 SE	-0.748	-0.875866			Pd(111)	-0.3642	-0.564605
																						211 SE	-0.628	-0.806326			Ag(111)	0.38148	0.55976
																						553 SE	-0.729333	-0.806326			Pt(111)	-0.60123	-0.607668
																						110 SE	-0.638667	-0.806326			Au(111)	0.25802	0.25802
																						100 T	-0.398667	-0.665548	ACS Energy Lett. 2, 969–975 (2017)	TMs	Ir(211)	-1.78971	-1.43516
																						111 T	-0.26	-0.565478			Pt(211)	-1.54532	-1.24508
																					Au38-	111 E	-0.48	-0.746114			Rh(211)	-1.32897	-1.46999
																						111 corner	-0.88	-0.986114			Pd(211)	-0.94035	-1.20215
																					Au44-	site6	-0.61	-0.785714			Ni(211)	-1.21679	-1.01558
																						site5	-0.64	-0.866114			Cu(211)	-0.83218	-0.70994
																					Au46-	site4	-0.72	-0.946514			Au(211)	-0.37946	-0.37946
																					Au47-	site6	-0.75	-0.926114			Ag(211)	-0.2192	-0.0776
																					Au49-	site5	-0.79	-0.935714
																						site6	-0.69	-0.875714
																					Au38+	111 E	-0.52	-0.746114
																						111 corner	-0.83	-0.986114
																					Au44+	site6	-0.62	-0.785714
																						site5	-0.66	-0.866114
																					Au46+	site4	-0.8	-0.946514
																					Au47+	site6	-0.59	-0.785714
																						site5	-0.73	-0.926114
																					Au49+	site5	-0.78	-0.935714
																						site6	-0.68	-0.875714
																					Au38	111 E	-0.49	-0.746114
																						111 corner	-0.86	-0.986114
																					Au44	site6	-0.6	-0.785714
																						site5	-0.65	-0.866114
																					Au46	site4	-0.77	-0.946514
																					Au47	site6	-0.76	-0.926114
																					Au49	site5	-0.77	-0.935714
																						site6	-0.66	-0.875714
																				J. Phys. Chem. C 2018, 122, 9245−9254	Au	Cube	-0.79	-1.05311
																							-0.55	-0.683514
																							-1.07	-0.912714
																							-0.88	-1.05311
																							-0.4	-0.683514
																							-0.97	-0.852714
																							-0.33	-0.492714
																							-0.8	-1.05311
																							-0.52	-0.683514
																							-1	-0.852714
																							-0.42	-0.492714
																							-0.39	-0.593514
																							-0.9	-0.912714
																							-1.02	-1.05311
																							-0.56	-0.683514
																							-0.91	-0.852714
																							-0.52	-0.492714
																							-0.58	-0.593514
																							-0.47	-0.492714
																							-0.87	-1.05311
																							-0.52	-0.683514
																							-0.89	-0.852714
																							-0.5	-0.492714
																							-0.51	-0.593514
																							-0.53	-0.492714
																						Cuboctahedron	-0.9	-0.852714
																							-0.53	-0.492714
																							-0.88	-0.893514
																							-0.66	-0.732714
																							-0.71	-0.533514
																							-0.91	-0.893514
																							-0.67	-0.693114
																							-0.46	-0.513114
																							-0.45	-0.513114
																							-0.98	-0.893514
																							-0.76	-0.693114
																							-0.68	-0.513114
																							-0.75	-0.653514
																							-0.52	-0.473514
																							-0.52	-0.503514
																							-0.62	-0.492714
																						Octahedron	-0.25	-0.513114
																							-0.67	-0.743514
																							-0.88	-1.01351
																							-0.65	-0.672714
																							-0.48	-0.473514
																							-0.58	-0.743514
																							-0.96	-1.01351
																							-0.35	-0.432714
																							-0.66	-0.672714
																							-0.31	-0.473514
																							-0.61	-0.743514
																							-0.78	-1.01351
																							-0.66	-0.672714
																							-0.46	-0.432714
																							-0.42	-0.393114
																							-0.71	-0.672714
																							-0.5	-0.473514
																							-0.69	-0.743514
																				ACS Catal. 5, 965–971 (2015)	TMs	Pt(211)	-1.80292	-1.72776
																						Pd(211)	-1.6545	-1.66396
																						Cu(211)	-0.80049	-0.934778
																						Au(211)	-0.44526	-0.44526
																						Ag(211)	-0.14599	0.0017624
																				Chem. Sci. 8, 1090–1096 (2017)	TMs	Ni(211)	-1.59699	-1.39582
																						Cu(211)	-0.814381	-0.942695
																						Rh(211)	-1.75753	-2.06901
																						Pd(211)	-1.65719	-1.67188
																						Ag(211)	-0.152174	-0.00615484
																						Ir(211)	-2.15886	-2.01734
																						Pt(211)	-1.79766	-1.73568
																						Au(211)	-0.453177	-0.453177
																				ACS Cent. Sci. 3, 1286–1293 (2017)	TMs	Cu(211)	-0.26832	-0.282832
																						Rh(211)	-1.39751	-1.40915
																						Pd(211)	-1.19682	-1.01202
																						Ag(211)	0.2695	0.653708
																						Ir(211)	-1.72797	-1.35747
																						Pt(211)	-1.29159	-1.07581
																						Au(211)	0.1945	0.206686
																						Cu(111)	-0.00877	-0.0428316
																						Rh(111)	-1.21502	-1.16915
																						Ir(111)	-1.00111	-1.11747
																						Pt(111)	-1.00549	-0.835814
																						Au(111)	0.45886	0.446686
																				ACS Energy Lett. 2, 969–975 (2017)	TMs	Cu(211)	-0.77349	-0.921532
																						Rh(211)	-2.03316	-2.04785
																						Pd(211)	-1.91261	-1.65072
																						Ag(211)	-0.27227	0.0150084
																						Au(211)	-0.48379	-0.432014
																						Cu(111)	-0.64571	-0.681532
																						Rh(111)	-1.86299	-1.80785
																						Pd(111)	-1.84236	-1.41072
																						Ag(111)	-0.09897	0.255008
																						Pt(111)	-1.63604	-1.47451
																						Au(111)	-0.14023	-0.192014
																				ACS Catal. 6, 4428–4437 (2016)	TMs	Ir(211)	-2.44713	-2.31173
																						Pt(211)	-2.11858	-2.03013
																						Pd(211)	-1.9071	-1.96653
																						Ni(211)	-1.84668	-1.69013
																						Cu(211)	-1.08006	-1.23733
																						Au(211)	-0.74773	-0.74773
																						Ag(211)	-0.34743	-0.30053
																				J. Phys. Chem. Lett. 6, 3528–3533 (2015)	Pd-M@100	Sc	-0.48	-0.322578
																						Ti	-0.53	-0.493978
																						V	-0.61	-0.672299
																						Y	-0.55	-0.360772
																						Zr	-0.62	-0.557503
																						Nb	-0.72	-0.6816
																						Ru	-1.09	-1.0415
																						Rh	-1.18	-1.18
																						Pd	-1.28	-1.36862
																						La	-0.5	-0.398934
																						Ta	-0.74	-0.714515
																						W	-0.8	-0.669591
																						Os	-1.05	-1.0415
																						Ir	-1.23	-1.20608
																						Pt	-1.33	-1.33999
																						Au	-1.31	-1.40693
																					Pt-M@100	Sc	-0.68	-0.649424
																						Ti	-0.77	-0.817457
																						V	-0.88	-0.992274
																						Y	-0.79	-0.686869
																						Zr	-0.89	-0.879734
																						Nb	-1.06	-1.00139
																						Ru	-1.43	-1.35422
																						Rh	-1.49	-1.49
																						Pd	-1.64	-1.67492
																						La	-0.72	-0.72428
																						Ta	-1.04	-1.03366
																						W	-1.08	-0.989619
																						Re	-1.2	-1.27802
																						Os	-1.4	-1.35422
																						Ir	-1.52	-1.51556
																						Pt	-1.7	-1.64685
																						Au	-1.67	-1.71247
																				Top. Catal. 55, 376–390 (2012).	Pt-M@111	V	-1.3	-1.1892
																						Ti	-1.13333	-1.04804
																						Cr	-1.44583	-1.32938
																						Mn	-1.55	-1.49938
																						Fe	-1.6125	-1.54831
																						Co	-1.65417	-1.65417
																						Ni	-1.69583	-1.75924

## Sheet: Supplementary Fig. 1
Supplementary Fig. 1a	Surfaces		ψ	EC	ECH	ECH2	ECH3
	Close-packed surfaces	Co	43.0851	-0.912528	-1.63651
		Ni	52.356	-0.854202	-1.61313	-1.33764	-1.92341
		Cu	63.6842	1.05166	-0.309577	-0.75362	-1.58188
		Rh	35.5263	-1.3663	-1.94092	-1.61841	-2.03213
		Pd	45.4545	-0.795692	-1.40202	-1.43141	-1.89207
		Ag	87.0977	2.2577	0.807242	0.058144	-1.15341
		Ir	36.8182	-1.41188	-2.18333	-1.82172	-2.21979
		Pt	43.8596	-1.159	-1.94121	-1.77508	-2.32966
		Au	75.9222	1.45369	0.080947	-0.331809	-1.53556
Supplementary Fig. 1b			ψ	EC	ECH	ECH2	ECH3
	(211)	Ni	52.356	-1.74611	-1.92786	-1.8009	-2.37106
		Cu	63.6842	0.320436	-0.480806	-0.877918	-1.93303
		Rh	35.5263	-1.83033	-2.06083	-1.99645	-2.35542
		Pd	45.4545	-1.74611	-1.66191	-1.66011	-2.05818
		Ag	87.0977	1.92703	0.786342	-0.111372	-1.41679
		Ir	36.8182	-1.81737	-2.45975	-2.61438	-2.75433
		Pt	43.8596	-1.31207	-1.99825	-2.21546	-2.49621
		Au	75.9222	1.44764	0.215343	-0.799699	-1.73748

## Sheet: Supplementary Fig. 2
Supplementary Fig. 2a	Surfaces		ψ	ECO	ECH	ECH2	ECH3
	(111)	Ag	87.0977	-0.08	1.81	0.64	-0.99
		Au	75.9222	-0.01	0.93	0.12	-1.31
		Cu	63.6842	-0.48	0.47	-0.2	-1.25
		Pd	45.4545	-1.78	-1.24	-1.2	-1.85
		Pt	43.8597	-1.47	-1.51	-1.4	-2.08
		Rh	35.5263	-1.68	-1.52	-1.39	-1.87
		Ni	52.356	-1.88	-1.57	-1.56	-1.83
		Ir	36.8182	-1.47	-1.7	-1.49	-1.99
Supplementary Fig. 2b			ψ	ECHO	ECOH	ECHOH
	(111)	Ag	87.0977	0.21	1.87	0.98
		Au	75.9222	-0.17	1.1	0.53
		Cu	63.6842	-0.09	0.64	0.34
		Pd	45.4545	-1.2	-1.31	-0.94
		Pt	43.8597	-1.31	-1.42	-1.32
		Rh	35.5263	-1.33	-1.43	-1.05
		Ni	52.356	-1.33	-1.55	-1.19
		Ir	36.8182	-1.14	-1.56	-1.21
Supplementary Fig. 2c			ψ	ECO	ECH	ECH2	ECH3
	(211)	Ag	87.0977	-0.22	1.6	0.24	-1.16
		Au	75.9222	-0.31	0.78	-0.45	-1.5
		Cu	63.6842	-0.75	0.24	-0.62	-1.56
		Pd	45.4545	-1.67	-1.09	-1.36	-1.86
		Pt	43.8597	-1.77	-1.44	-1.88	-2.22
		Rh	35.5263	-1.81	-1.09	-1.72	-2.07
		Ni	52.356	-1.87	-1.55	-1.69	-2.04
		Ir	36.8182	-2.19	-1.8	-2.16	-2.4
Supplementary Fig. 2d			ψ	ECHO	ECOH	ECHOH
	(211)	Ag	87.0977	0.01	1.64	0.4
		Au	75.9222	-0.35	0.76	-0.19
		Cu	63.6842	-0.55	0.58	-0.4
		Pd	45.4545	-1.21	-0.72	-1.47
		Pt	43.8597	-1.55	-1.36	-1.85
		Rh	35.5263	-1.61	-1.29	-1.66
		Ni	52.356	-1.56		-1.65
		Ir	36.8182	-1.93	-1.75	-1.95

## Sheet: Supplementary Fig. 3
Supplementary Fig. 3a	Surfaces		ψ	EC	ECH	ECH2	ECH3	ECO
	(100)	Ni	52.356	-1.85813	-2.08853	-1.70885	-2.12549	-1.67016
		Cu	63.6842	0.3737	-0.49049	-0.65053	-1.70334	-0.56169
		Rh	35.5263	-2.14879	-2.3851	-1.95377	-2.29389	-1.88324
		Pd	45.4545	-1.56747	-1.55479	-1.44364	-2.04591	-1.6481
		Ag	87.0977	1.96194	0.78805	0.06294	-1.42653	-0.11569
		Pt	43.8597	-1.31834	-1.75447	-2.04718	-2.39193	-1.8103
		Au	75.9222	1.6609	0.47929	-0.61347	-1.71719	-0.31352
Supplementary Fig. 3b			ψ	ECOH	ECHOH	ECOOH	ECHO
	(100)	Ni	52.356	-1.40699	-0.82192	-1.00986	-1.31903
		Cu	63.6842	0.35823	0.22133	-0.34225	-0.00323
		Rh	35.5263	-1.67541	-1.24896	-1.22254	-1.65599
		Pd	45.4545	-1.09202	-0.89707	-0.67183	-1.06294
		Ag	87.0977	1.53905	0.7923	-0.01268	0.26865
		Pt	43.8597	-1.2992	-1.35888	-0.96197	-1.16602
		Au	75.9222	0.87114	0.20925	-0.0493	-0.11917

[truncated: 25 more sheets: Supplementary Fig. 4, Supplementary Fig. 5, Supplementary Fig. 6, Supplementary Fig. 7, Supplementary Fig. 8, Supplementary Fig. 11, Supplementary Fig. 12, Supplementary Table 1, Supplementary Table 2, Supplementary Table 3, Supplementary Table 4, Supplementary Table 5, Supplementary Table 6, Supplementary Table 7, Supplementary Table 8, Supplementary Table 9, Supplementary Table 10, Supplementary Table 11, Supplementary Table 12, Supplementary Table 13 …]
